# Supplementary material for: Plant-Based Dietary Indices in Relation to Nutrient and Food Group Intakes in Preschool-Aged Children
Source: Nutrients. 2023 Oct 31;15(21):4617. doi: 10.3390/nu15214617 (PMC10647719; doi:10.3390/nu15214617)
Supplement: Supplementary file 1 [file nutrients-15-04617-s001.zip]

Archive with 1 entries (1 files):
- nutrients-2669221-supplementary.pdf
